# Supplementary material for: Development of the Competency Evaluation Scale for Clinical Nutritionists in China: A Delphi Study
Source: Nutrients. 2024 Aug 6;16(16):2593. doi: 10.3390/nu16162593 (PMC11357651; doi:10.3390/nu16162593)
Supplement: Supplementary file 1 [file nutrients-16-02593-s001.zip]

Archive with 1 entries (1 files):
- nutrients-3118032-supplementary.pdf
